# Supplementary material for: An Optimized Approach to Perform Bone Histomorphometry
Source: Front Endocrinol (Lausanne). 2018 Nov 21;9:666. doi: 10.3389/fendo.2018.00666 (PMC6259258; doi:10.3389/fendo.2018.00666)
Supplement: Supplementary file 2 [file Data_Sheet_2.CSV]

// author: Matthias Muelke; Institut für Experimentelle Unfallchirurgie Gießen
dir1=getDirectory("Input");
dir2=getDirectory("Working directory");
Dialog.create("settings");
Dialog.addNumber("scale [pixels/µm] (microscope)"	1.55);
Dialog.addNumber("downsizing"	0.25);
Dialog.addMessage("");
Dialog.addCheckbox("Thickness"	true);
Dialog.addCheckbox("Separation"	true);
Dialog.addCheckbox("Area"	true);
Dialog.show();
scale = Dialog.getNumber();
downsizing = Dialog.getNumber();;
mode_Th = Dialog.getCheckbox();;;
mode_Sep = Dialog.getCheckbox();;;;
mode_Area = Dialog.getCheckbox();;;;;
s=scale*downsizing ;
if(File.exists(dir2+"Thickness")) {
print("folder already exists");
}else{
myDir3=dir2+"Thickness"+File.separator;
File.makeDirectory(myDir3);
print("new folder created");
}
dir3=dir2+"Thickness\\";
if(File.exists(dir2+"Separation")) {
print("folder already exists");
}else{
myDir4=dir2+"Separation"+File.separator;
File.makeDirectory(myDir4);
print("new folder created");
}
dir4=dir2+"Separation\\";
setBatchMode(false);
list = getFileList(dir1);
for (j=0; j<list.length; j++) {
file1=dir1+list[j];
if (mode_Th==1) {
open(file1);
run("Set Scale..."	"distance=s known=1 pixel=1 unit=µm");
run("Clear Outside");
setOption("BlackBackground"	true);
run("Make Binary");
run("Thickness"	"thickness graphic");
saveAs("Tiff"	dir3+list[j]+"1.tif");
close();
close();
setResult("measurement"	j	"Thickness");
}
if (mode_Sep==1 && mode_Th==1) {
setResult(" "	j	" ");
}
if (mode_Sep==1) {
open(file1);
run("ROI Manager...");
roiManager("Add");
setBackgroundColor(0	0	0);
run("Clear Outside");
run("Invert");
run("Set Scale..."	"distance=s known=1 pixel=1 unit=µm");
run("Make Binary");
run("Invert");
run("Thickness"	"spacing graphic");
saveAs("Tiff"	dir4+list[j]+"2.tif");
close();
close();
setResult("measurement "	j	"Separation");
}
while (nImages>0) {
selectImage(nImages);
close();
}
}
MonthNames = newArray("Jan"	Feb	Mar	Apr	May	Jun	Jul	Aug	Sep	Oct	Nov	Dec);
DayNames = newArray("Sun"	"Mon"	Tue	Wed	Thu	Fri	Sat);
getDateAndTime(year	month	dayOfWeek	dayOfMonth	hour	minute	second	msec);
TimeString =DayNames[dayOfWeek]+"_";
if (dayOfMonth<10) {TimeString = TimeString+"0";}
TimeString = TimeString+dayOfMonth+"-"+MonthNames[month]+"-"+year+"_";
if (hour<10) {TimeString = TimeString+"0";}
TimeString = TimeString+hour+"-";
if (minute<10) {TimeString = TimeString+"0";}
TimeString = TimeString+minute+"-";
if (second<10) {TimeString = TimeString+"0";}
TimeString = TimeString+second;
if (mode_Sep==0 && mode_Th==0) {
}else{
if (mode_Sep==1 && mode_Th==1) {
saveAs("Results"	dir2+"Results_Thickness+Separation_"+TimeString+".xls");
}else{
if (mode_Th==1) {
saveAs("Results"	dir2+"Results_Thickness_"+TimeString+".xls");
}
if (mode_Sep==1) {
saveAs("Results"	dir2+"Results_Separation_"+TimeString+".xls");
}
}
selectWindow("Results");
run("Close");
if (mode_Sep==1) {
selectWindow("ROI Manager");
run("Close");
}
}
if (mode_Area==1) {
list = getFileList(dir1);
setBatchMode( true );
run("Set Measurements..."	"area area_fraction redirect=None decimal=3");
for (j=0; j<list.length; j++) {
open(dir1+list[j]);
l=3*j;
run("Set Scale..."	"distance=s known=1 pixel=1 unit=µm");
run("Measure");
run("Clear Outside");
run("Make Binary");
run("Invert");
// id values of each class in the classified image
classLabels = newArray( 0	1 );
run("Set Measurements..."	"area area_fraction redirect=None decimal=3");
for( i=0; i<classLabels.length; i ++ )
{
minTh = classLabels[ i ];
maxTh = classLabels[ i ];
if( i < classLabels.length - 1 )
maxTh = classLabels[ i+1 ] -1;
else // last value is assumed to be 255
{
minTh = classLabels[ i-1 ] +1;
maxTh = classLabels[ i ];
}
selectWindow(list[j]);
run("Duplicate..."	"title=[to-be-thresholded]"); selectWindow("to-be-thresholded");
setThreshold( minTh	maxTh );
run("Convert to Mask");
run("Measure");
close();
}
close();
new=getResult("Area"	l);
new2=getResult("Area"	l+1);
new3=getResult("%Area"	l+1);
setResult("Tb.Ar/T.Ar"	l	new3/(new/new2));
setResult("name"	l	list[j]);
}
saveAs("Results"	dir2+"Results_Area_"+TimeString+".xls");
selectWindow("Results");
run("Close");
}
